# Supplementary material for: Integrated transcriptome and metabolome analysis reveals the anthocyanin biosynthesis mechanisms in blueberry (Vaccinium corymbosum L.) leaves under different light qualities
Source: Front Plant Sci. 2022 Dec 8;13:1073332. doi: 10.3389/fpls.2022.1073332 (PMC9772006; doi:10.3389/fpls.2022.1073332)
Supplement: Supplementary file 1 [file DataSheet_1.zip › Table 1.XLSX]

## Sheet: Sheet1
Genes		Primers
C4H	F	GCCGTTTCTCAGAGGGTATTT
	R	TGCGAGCTTCTTCCTTTCAT
4CL	F	TTGGTTGCCCATCCTGATATAC
	R	CTTCCATGCCTCTTCAGTACAA
CHS	F	AGATCACTGCTGTCACTTTCC
	R	GGGTCTGCACCCACAATAATA
CHI	F	GTGTGTCTCCTTCAACCATCTC
	R	CTGTTGGGCAAACCACAATAC
OMT	F	GTGAAGGTTGGCGGGATAAT
	R	TTCATCGTGCTCTCCCTACT
F3′H	F	CTGAAGGTGATTCAGTCGAGTT
	R	GCCCGAATAGTTCCTCCATATT
F3′5H	F	CTAGTCGGATACCTCCCATTTC
	R	CCCTAGCCATAGCTTGTAGATT
F3H	F	AGAAGCTGCGGTTCGATATG
	R	TGCGAAGTGGGTATGAGAAATAG
DFR	F	GTACCTTGGAGTGATCGTTCTG
	R	CGGCTAAGCTGTGAGAGTATAAA
LDOX	F	CTGAGGACAAGAAGGACATGAA
	R	CCGATAGGACCTTGGTTGTTAG
LAR	F	GCCGTAGGTGGTGCTAATATC
	R	CGAACTCGGAAGGCAAGAA
UFGT	F	TCCTCAATTGTGGTCCGTTC
	R	CACTGATCCGAAGCCGATATAC
UGT	F	GAGGATCAGGTGAGGGAGATA
	R	CTCGCTCGGCATCTCTATTT
CAD	F	CTACAGCCATCTCTCTCTCTCT
	R	AAGGATCTCTTGCCGCATATC
FLS	F	GGAGAACAGCAAAGCCATAGA
	R	TGATCCGTGAGGAGGAAGAA
AP2/ERF-AP2-1	F	TCACTCAAGGAGGAGGATGAT
	R	GAGTACGAAGAAGGGTCAGAAAG
AP2/ERF-AP2-2	F	TGATGGGAAACATCCGACTTAT
	R	GAGTACGTACCGAGCCATATTC
BZIP-1	F	TGCCAATCCCATGCCTATAC
	R	ACCACCTCCCAAACCAATC
BZIP-2	F	GCAGCAGCCACAACTTTAC
	R	CCAATCCCACCTCCAATTCT
BHLH	F	GGACACACCTACATCTACATCAC
	R	GTCCTCCACATCCCACAATAG
MYB-1	F	GAAGACAGAATCCTCATGGACTAC
	R	CACCTCAGTCTGCAACTCTTAC
MYB-2	F	GGGAGGCACTCTTGTTGTT
	R	CAGCAGCCATGTCCATACTT
NAC-1	F	TGTGTCCAAACAGAGCCTAATAA
	R	TGAGGAAGTGTGCCCAAATAA
NAC-2	F	GTGTGTGTGAAGAGAGAGAGAG
	R	GTGAGGAGGAGAGCTCAATAAA
WRKY-1	F	GGATGGATGCCAATGGAGAA
	R	TGCGGACTGGACAACTAATC
WRKY-2	F	CCACACCAGTTCTCCCTTATC
	R	GGAGTGTTGGTGAGGTCTAATG
EjGAPDH	F	ACTACCATCCACTCTATCACCG
	R	AACACCTTACCAACAGCCTTG
