# Supplementary material for: Integrated transcriptome and metabolome analysis reveals the anthocyanin biosynthesis mechanisms in blueberry (Vaccinium corymbosum L.) leaves under different light qualities
Source: Front Plant Sci. 2022 Dec 8;13:1073332. doi: 10.3389/fpls.2022.1073332 (PMC9772006; doi:10.3389/fpls.2022.1073332)
Supplement: Supplementary file 1 [file DataSheet_1.zip › Table 2.XLSX]

## Sheet: shee1
Index	Compounds	Class	Q1 (Da)	Q3 (Da)	Molecular Weight	Ion mode	Ionization model	Formula	B-1	B-2	B-3	MWBMK21124_R1	MWBMK21124_R2	MWBMK21124_R3	R-1	R-2	R-3	RB-1	RB-2	RB-3	W-1	W-2	W-3	cpd_ID	CAS	kegg_map
Anthocyanidin_03	Cyanidin-3,5,3'-O-triglucoside	Cyanidin	773.21	287.1	773.21403331	Positive	[M]+	C33H41O21+	0.0132862986	0.0220349511	0.0376467066	0.0203112462	0.0177355826	0.0216391084	0.0396832705	0.0331332665	0.0258713685	0.0212701894	0.0230109047	0.0276930091	0.0199186563	0.016966093	0.0183268434	C08629	88110-66-1	-
Anthocyanidin_17	Cyanidin-3-O-sambubioside-5-O-glucoside	Cyanidin	743.2	287.15	743.20346863	Positive	[M]+	C32H39O20+	N/A	N/A	N/A	N/A	N/A	N/A	N/A	N/A	N/A	N/A	N/A	N/A	N/A	N/A	N/A	C20493	53925-33-0	ko00942
Anthocyanidin_15	Cyanidin-3-O-sophoroside	Cyanidin	611.2	287.15	611.16120990	Positive	[M]+	C27H31O16+	N/A	N/A	N/A	N/A	N/A	N/A	N/A	N/A	N/A	N/A	N/A	N/A	N/A	N/A	N/A	C16306	38820-68-7	ko00942
Anthocyanidin_09	Cyanidin-3-O-(6''-ferulylsophoroside)-5-glucoside	Cyanidin	949.26	287.1	949.26137743	Positive	[M]+	C43H49O24+	N/A	N/A	N/A	N/A	N/A	N/A	N/A	N/A	N/A	N/A	N/A	N/A	N/A	N/A	N/A	-	-	-
Anthocyanidin_07	Cyanidin-3-O-5-O-(6-O-coumaroyl)-diglucoside	Cyanidin	757.2	287.1	757.19798933	Positive	[M]+	C36H37O18+	N/A	N/A	N/A	N/A	N/A	N/A	N/A	N/A	N/A	N/A	N/A	N/A	N/A	N/A	N/A	C16350	-	ko00942
Anthocyanidin_04	Cyanidin-3,5-O-diglucoside	Cyanidin	611.2	287.1	611.16120990	Positive	[M]+	C27H31O16+	N/A	N/A	N/A	N/A	N/A	N/A	N/A	N/A	N/A	N/A	N/A	N/A	N/A	N/A	N/A	C08639	20905-74-2	ko00942
Anthocyanidin_02	Cyanidin-3-(6''-caffeylsophoroside)-5-glucoside	Cyanidin	935.25	287.1	935.24572736	Positive	[M]+	C42H47O24+	N/A	N/A	N/A	N/A	N/A	N/A	N/A	N/A	N/A	N/A	N/A	N/A	N/A	N/A	N/A	-	-	-
Anthocyanidin_01	Cyanidin-3-(6-O-p-caffeoyl)-glucoside	Cyanidin	611.14	287.1	611.14008053	Positive	[M]+	C30H27O14+	0.0559633286	0.0703383263	0.0633081836	0.0489679838	0.049183384	0.0501167173	N/A	N/A	N/A	0.0634767697	0.0551106624	0.070245998	N/A	N/A	N/A	C16369	-	ko00942
Anthocyanidin_14	Cyanidin-3-O-sambubioside	Cyanidin	581.1	287.1	581.15064521	Positive	[M]+	C26H29O15+	N/A	N/A	N/A	N/A	N/A	N/A	N/A	N/A	N/A	N/A	N/A	N/A	N/A	N/A	N/A	C20490	63535-17-1	ko00942
Anthocyanidin_16	Cyanidin-3-O-xyloside	Cyanidin	419.1	287.1	419.09782180	Positive	[M]+	C20H19O10+	0.386078984	0.348310365	0.390195609	0.127002837	0.132587437	0.126377305	0.0633234769	0.0720076152	0.0897437387	0.297335992	0.32562601	0.32627153	0.0355422915	0.0467155292	0.0318774412	-	29761-24-8	-
Anthocyanidin_12	Cyanidin-3-O-rutinoside	Cyanidin	595.17	287.1	595.16629528	Positive	[M]+	C27H31O15+	0.959913359	1.03717995	1.14115968	0.422798379	0.411531915	0.458	0.548136535	0.511541082	0.460552995	0.922165503	0.851898223	0.833171226	0.23964807	0.31021365	0.194517338	C08620	28338-59-2	ko00942
Anthocyanidin_13	Cyanidin-3-O-rutinoside-5-O-glucoside	Cyanidin	757.22	287.1	757.21911869	Positive	[M]+	C33H41O20+	N/A	N/A	N/A	N/A	N/A	N/A	N/A	N/A	N/A	N/A	N/A	N/A	N/A	N/A	N/A	C12646	135558-26-8	ko00942
Anthocyanidin_08	Cyanidin-3-O-arabinoside	Cyanidin	419.1	287.1	419.09782180	Positive	[M]+	C20H19O10+	94.2496474	96.9440783	97.1700599	64.7242148	65.9031408	72.5888551	56.9458226	56.840481	56.5886596	93.2500499	92.4792003	93.8301925	27.0731854	30.4172107	28.6618175	-	27214-72-8	-
Anthocyanidin_11	Cyanidin-3-O-glucoside	Cyanidin	449.1	287.1	449.10838648	Positive	[M]+	C21H21O11+	14.2792464	13.0586179	14.4683832	4.25951368	5.05294833	6.03912867	2.76330621	2.94458918	2.90508916	10.7800798	10.0429321	10.5979939	1.29767846	1.67325223	1.7624432	C08604	47705-70-4	ko00942
Anthocyanidin_10	Cyanidin-3-O-galactoside	Cyanidin	449.1	287.1	449.10838648	Positive	[M]+	C21H21O11+	416.862785	439.123227	461.728543	162.796758	163.812158	199.840527	142.059536	152.561723	147.446604	420.079761	407.588853	433.489362	59.5740852	68.4690406	64.4376246	C08647	142506-26-1	-
Anthocyanidin_06	Cyanidin-3-O-(6-O-p-coumaroyl)-glucoside	Cyanidin	595.15	287.1	595.14516591	Positive	[M]+	C30H27O13+	4.55315333	4.38256441	5.43137725	2.48484296	3.11805471	3.34502533	2.0964874	2.10853707	2.11801242	5.78474576	5.01585218	5.93943262	1.1875245	1.0007913	0.980860901	C12095	-	ko00942
Anthocyanidin_05	Cyanidin-3-O-(6-O-malonyl-beta-D-glucoside)	Cyanidin	535.1	287.1	535.10878040	Positive	[M]+	C24H23O14+	0.335472496	0.328270421	0.337111776	0.134365147	0.13434691	0.148026545	0.040196666	0.0383036072	0.0414223602	0.263748754	0.245159532	0.257402229	0.0340273945	0.0274435213	0.0322817856	C12643	171828-62-9	ko00942
Anthocyanidin_33	Delphinidin-3-O-sambubioside-5-O-glucoside	Delphinidin	759.2	303.1	759.19838325	Positive	[M]+	C32H39O21+	N/A	N/A	N/A	N/A	N/A	N/A	N/A	N/A	N/A	N/A	N/A	N/A	N/A	N/A	N/A	C20494	-	ko00942
Anthocyanidin_30	Delphinidin-3-O-sambubioside	Delphinidin	597.1	303.1	597.14555983	Positive	[M]+	C26H29O16+	N/A	N/A	N/A	N/A	N/A	N/A	N/A	N/A	N/A	N/A	N/A	N/A	N/A	N/A	N/A	C20491	178275-92-8	ko00942
Anthocyanidin_28	Delphinidin-3-O-rhamnoside	Delphinidin	449.1	303.1	449.10839000	Positive	[M]+	C21H21O11+	N/A	N/A	N/A	N/A	N/A	N/A	N/A	N/A	N/A	N/A	N/A	N/A	N/A	N/A	N/A	-	-	-
Anthocyanidin_24	Delphinidin-3-O-5-O-(6-O-coumaroyl)-diglucoside	Delphinidin	773.19	303.1	773.19290395	Positive	[M]+	C36H37O19+	N/A	N/A	N/A	N/A	N/A	N/A	N/A	N/A	N/A	N/A	N/A	N/A	N/A	N/A	N/A	C16351	-	ko00942
Anthocyanidin_32	Delphinidin-3-O-rutinoside-5-O-glucoside	Delphinidin	773.21	303.1	773.21403331	Positive	[M]+	C33H41O21+	0.0114570623	0.012439265	0.0120173453	0.00566196555	0.00775276596	0.00637920973	N/A	N/A	N/A	0.00768532403	0.00982059774	0.00403009119	N/A	N/A	0.00254282583	-	-	-
Anthocyanidin_18	Delphinidin	Delphinidin	303.1	149	303.05047769	Positive	[M]+	C15H11O7+	N/A	N/A	N/A	N/A	N/A	N/A	N/A	N/A	N/A	N/A	N/A	N/A	N/A	N/A	N/A	C05908	13270-61-6	ko00941,ko00942,ko01110
Anthocyanidin_31	Delphinidin-3-O-sophoroside	Delphinidin	627.15	303.1	627.15612452	Positive	[M]+	C27H31O17+	0.140550876	0.0992923907	0.102388423	0.120182573	0.118821884	0.0939852077	0.0275761064	0.0360697395	0.019360008	0.0728069791	0.0779840468	0.0851357649	0.0423983203	0.0290401583	0.0280938621	C16307	59212-40-7	ko00942
Anthocyanidin_29	Delphinidin-3-O-rutinoside	Delphinidin	611.1	303.1	611.16120990	Positive	[M]+	C27H31O16+	0.0296488011	0.0256173357	0.0258562874	0.0255712259	0.031210537	0.0303203647	0.0304246874	0.0288787575	0.0244101382	0.0291852443	0.0191491922	0.0218539007	0.0247002599	0.0181365381	0.0167689318	C16315	15674-58-5	ko00942
Anthocyanidin_27	Delphinidin-3-O-glucoside	Delphinidin	465.1	303.1	465.10330110	Positive	[M]+	C21H21O12+	14.1717913	12.8899541	14.7493214	2.48863222	2.37542047	2.69531915	2.77356618	2.87330661	2.50973753	11.4748754	11.7359249	9.67294833	1.27841032	1.42320673	1.24407533	C12138	50986-17-9	ko00942
Anthocyanidin_26	Delphinidin-3-O-galactoside	Delphinidin	465.1	303.1	465.10330110	Positive	[M]+	C21H21O12+	478.456579	478.575994	518.177645	246.004053	249.296859	261.596758	146.504862	149.195591	153.556402	462.997009	433.176494	438.216819	98.4543091	92.8352127	95.2453169	-	197250-28-5	-
Anthocyanidin_25	Delphinidin-3-O-arabinoside	Delphinidin	435.5	303.1	435.09273642	Positive	[M]+	C20H19O11+	113.174894	107.130218	115.261477	52.099696	54.8676798	59.1270517	41.6217503	44.6350701	42.9174514	109.814158	100.584814	101.897062	19.445071	20.8949555	22.4870466	-	324533-67-7	-
Anthocyanidin_21	Delphinidin-3-O-(6-O-malonyl-beta-D-glucoside)	Delphinidin	551.05	303.1	551.10369502	Positive	[M]+	C24H23O15+	0.117598428	0.142519872	0.117445908	0.165411348	0.162463425	0.145188855	0.108649732	0.0956835671	0.11495572	0.152542373	0.138274233	0.137269301	0.115043991	0.12831731	0.131599641	C16301	-	ko00942
Anthocyanidin_20	Delphinidin-3-O-(6-O-acetyl)-glucoside	Delphinidin	507.11	303.1	507.11386578	Positive	[M]+	C23H23O13+	2.11257304	2.06668664	2.14818363	1.26738197	1.26564742	1.25963323	0.698458027	0.733627255	0.681667001	1.93636291	1.94322092	2.03167173	0.636280744	0.638021761	0.652686329	-	66594-00-1	-
Anthocyanidin_19	Delphinidin-3,5-O-diglucoside	Delphinidin	627	303.1	627.15612452	Positive	[M]+	C27H31O17+	N/A	N/A	N/A	N/A	N/A	N/A	N/A	N/A	N/A	N/A	N/A	N/A	N/A	N/A	N/A	C16312	17670-06-3	ko00942
Anthocyanidin_22	Delphinidin-3-O-(6-O-malonyl)-glucoside-3'-glucoside	Delphinidin	713.16	303.1	713.15651844	Positive	[M]+	C30H33O20+	N/A	N/A	N/A	N/A	N/A	N/A	N/A	N/A	N/A	N/A	N/A	N/A	N/A	N/A	N/A	C16304	-	ko00942
Anthocyanidin_23	Delphinidin-3-O-(6-O-p-coumaroyl)-glucoside	Delphinidin	611.14	303.1	611.14008053	Positive	[M]+	C30H27O14+	N/A	N/A	N/A	N/A	N/A	N/A	N/A	N/A	N/A	N/A	N/A	N/A	N/A	N/A	N/A	C16370	-	ko00942
Anthocyanidin_52	Malvidin-3-O-rutinoside	Malvidin	639.06	331.1	639.19251002	Positive	[M]+	C29H35O16+	N/A	N/A	N/A	N/A	N/A	N/A	N/A	N/A	N/A	N/A	N/A	N/A	N/A	N/A	N/A	-	-	-
Anthocyanidin_44	Malvidin-3,5-O-diglucoside	Malvidin	655.4	331.1	655.18742464	Positive	[M]+	C29H35O17+	N/A	N/A	N/A	N/A	N/A	N/A	N/A	N/A	N/A	N/A	N/A	N/A	0.0366904619	0.0245475767	0.0405241132	C08718	16727-30-3	-
Anthocyanidin_49	Malvidin-3-O-arabinoside	Malvidin	463.3	331.06	463.12403655	Positive	[M]+	C22H23O11+	0.0687477332	0.0629650489	0.0670616766	N/A	N/A	N/A	N/A	N/A	N/A	0.0654115653	0.0599468901	0.0669094225	N/A	N/A	N/A	-	785047-89-4	-
Anthocyanidin_53	Malvidin-3-O-sambubioside	Malvidin	625.19	331.1	625.17685996	Positive	[M]+	C28H33O16+	N/A	N/A	N/A	N/A	N/A	N/A	N/A	N/A	N/A	N/A	N/A	N/A	N/A	N/A	N/A	-	-	-
Anthocyanidin_55	Malvidin-3-O-sambubioside-5-O-glucoside	Malvidin	787.4	331.3	787.22969000	Positive	[M]+	C34H43O21+	N/A	N/A	N/A	N/A	N/A	N/A	N/A	N/A	N/A	N/A	N/A	N/A	N/A	N/A	N/A	-	-	-
Anthocyanidin_51	Malvidin-3-O-glucoside	Malvidin	493.1	331.1	493.13460123	Positive	[M]+	C23H25O12+	N/A	N/A	N/A	N/A	N/A	N/A	N/A	N/A	N/A	N/A	N/A	N/A	N/A	N/A	N/A	C12140	18470-06-9	ko00942
Anthocyanidin_48	Malvidin-3-O-5-O-(6-O-coumaroyl)-diglucoside	Malvidin	801.22	331.1	801.22420407	Positive	[M]+	C38H41O19+	N/A	N/A	N/A	N/A	N/A	N/A	N/A	N/A	N/A	N/A	N/A	N/A	N/A	N/A	N/A	-	-	-
Anthocyanidin_46	Malvidin-3-O-(6-O-malonyl-beta-D-glucoside)	Malvidin	579.06	331.1	579.13499515	Positive	[M]+	C26H27O15+	N/A	N/A	N/A	N/A	N/A	N/A	N/A	N/A	N/A	N/A	N/A	N/A	N/A	N/A	N/A	-	-	-
Anthocyanidin_47	Malvidin-3-O-(6-O-p-coumaroyl)-glucoside	Malvidin	639.17	331.1	639.17138066	Positive	[M]+	C32H31O14+	0.0630560145	0.0970613142	0.0351528942	0.0992170213	0.140752786	0.135894022	0.0400682675	0.0677967936	0.0809004208	0.023111665	0.0185576131	0.0285736575	0.377028594	0.158567557	0.350005978	-	34693-53-3	-
Anthocyanidin_50	Malvidin-3-O-galactoside	Malvidin	493.2	331.1	493.13460123	Positive	[M]+	C23H25O12+	0.0817316139	0.0781625724	0.0982902196	0.0382026342	0.0436245187	0.0543246201	0.0165758682	0.0177880361	0.0124756762	0.0804785643	0.0558669225	0.0692885512	0.0144858828	0.0119051236	0.0217020725	-	-	-
Anthocyanidin_43	Malvidin	Malvidin	331.2	275.1	331.08177781	Positive	[M]+	C17H15O7+	N/A	N/A	N/A	N/A	N/A	N/A	N/A	N/A	N/A	N/A	N/A	N/A	N/A	N/A	N/A	C08716	10463-84-0	-
Anthocyanidin_54	Malvidin-3-O-sophoroside	Malvidin	655.2	331.3	655.18742464	Positive	[M]+	C29H35O17+	N/A	N/A	N/A	N/A	N/A	N/A	N/A	N/A	N/A	N/A	N/A	N/A	N/A	N/A	N/A	-	-	-
Anthocyanidin_45	Malvidin-3-O-(6''-acetylglucoside)-5-glucoside	Malvidin	697.2	331.1	697.19798933	Positive	[M]+	C31H37O18+	N/A	N/A	N/A	N/A	N/A	N/A	N/A	N/A	N/A	N/A	N/A	N/A	N/A	N/A	N/A	-	-	-
Anthocyanidin_65	Pelargonidin-3-O-[6-O-feruloyl-2-O-glucosyl-glucoside]-5-O-glucoside	Pelargonidin	933.27	271.1	933.26646281	Positive	[M]+	C43H49O23+	N/A	N/A	N/A	N/A	N/A	N/A	N/A	N/A	N/A	N/A	N/A	N/A	N/A	N/A	N/A	-	-	-
Anthocyanidin_58	Pelargonidin-3-sophoroside-5-glucoside	Pelargonidin	757.22	271.1	757.21911869	Positive	[M]+	C33H41O20+	N/A	N/A	N/A	N/A	N/A	N/A	N/A	N/A	N/A	N/A	N/A	N/A	N/A	N/A	N/A	-	75093-88-8	-
Anthocyanidin_57	Pelargonidin-3-(6''-caffeylsophoroside)-5-glucoside	Pelargonidin	919.25	271.1	919.25081274	Positive	[M]+	C42H47O23+	N/A	N/A	N/A	N/A	N/A	N/A	N/A	N/A	N/A	N/A	N/A	N/A	N/A	N/A	N/A	-	-	-
Anthocyanidin_71	Pelargonidin-3-O-sambubioside	Pelargonidin	565.2	271.1	565.15573059	Positive	[M]+	C26H29O14+	N/A	N/A	N/A	N/A	N/A	N/A	N/A	N/A	N/A	N/A	N/A	N/A	N/A	N/A	N/A	C20489	-	ko00942
Anthocyanidin_62	Pelargonidin-3-O-(6-O-p-coumaroyl)-glucoside	Pelargonidin	579.15	271.1	579.15025129	Positive	[M]+	C30H27O12+	N/A	N/A	N/A	N/A	N/A	N/A	N/A	N/A	N/A	N/A	N/A	N/A	N/A	N/A	N/A	C16368	-	ko00942
Anthocyanidin_74	Pelargonidin-3-O-sambubioside-5-O-glucoside	Pelargonidin	727.23	271.1	727.20855401	Positive	[M]+	C32H39O19+	N/A	N/A	N/A	N/A	N/A	N/A	N/A	N/A	N/A	N/A	N/A	N/A	N/A	N/A	N/A	C20492	-	ko00942
Anthocyanidin_70	Pelargonidin-3-O-rutinoside-5-O-glucoside	Pelargonidin	741.22	271.1	741.22420407	Positive	[M]+	C33H41O19+	N/A	N/A	N/A	N/A	N/A	N/A	N/A	N/A	N/A	N/A	N/A	N/A	N/A	N/A	N/A	C12645	202338-79-2	ko00942
Anthocyanidin_69	Pelargonidin-3-O-rutinoside	Pelargonidin	579.06	271.1	579.17138066	Positive	[M]+	C27H31O14+	N/A	N/A	N/A	N/A	N/A	N/A	N/A	N/A	N/A	N/A	N/A	N/A	N/A	N/A	N/A	C12644	-	ko00942
Anthocyanidin_67	Pelargonidin-3-O-galactoside	Pelargonidin	433.2	271.1	433.11347186	Positive	[M]+	C21H21O10+	N/A	N/A	N/A	N/A	N/A	N/A	N/A	N/A	N/A	N/A	N/A	N/A	N/A	N/A	N/A	-	197451-24-4	-
Anthocyanidin_64	Pelargonidin-3-O-5-O-(6-O-coumaroyl)-diglucoside	Pelargonidin	741.2	271.1	741.20307471	Positive	[M]+	C36H37O17+	N/A	N/A	N/A	N/A	N/A	N/A	N/A	N/A	N/A	N/A	N/A	N/A	N/A	N/A	N/A	C16349	-	ko00942
Anthocyanidin_63	Pelargonidin-3-O-[2-O-glucosyl-6-O-p-coumaroyl-glucoside]-5-O-glucoside	Pelargonidin	903.26	271.1	903.25589812	Positive	[M]+	C42H47O22+	N/A	N/A	N/A	N/A	N/A	N/A	N/A	N/A	N/A	N/A	N/A	N/A	N/A	N/A	N/A	-	-	-
Anthocyanidin_68	Pelargonidin-3-O-glucoside	Pelargonidin	433.2	271.1	433.11347186	Positive	[M]+	C21H21O10+	0.0281948418	0.0305332534	0.0302644711	0.0151391287	0.0149745694	0.0198760486	0.0426834689	0.0310106212	0.0305608095	0.0347070788	0.0254781906	0.0329487335	0.0286420716	0.0344544016	0.0331510562	C12137	47684-27-5	ko00942,ko01100,ko01110
Anthocyanidin_56	Pelargonidin	Pelargonidin	271.1	215.1	271.06064845	Positive	[M]+	C15H11O5+	0.0492591175	0.057608548	0.0711644711	0.0453823708	0.0606451874	0.0427452888	0.0493566184	0.0416218437	0.068046684	0.0610534397	0.0470046446	0.0743985816	0.0669412118	0.059179822	0.0547947389	C05904	7690-51-9	ko00941,ko00942,ko01100,ko01110
Anthocyanidin_61	Pelargonidin-3-O-(6-O-malonyl-beta-D-glucoside)	Pelargonidin	519.06	271.1	519.11386578	Positive	[M]+	C24H23O13+	0.0395011082	0.0284537647	0.0325974052	0.0168053293	0.0179564944	0.0189749949	0.0178368129	0.0197466333	0.0201450611	0.0363395813	0.0312681745	0.0275463019	0.0153042791	0.0121157072	0.0204320446	C12642	165070-68-8	ko00942
Anthocyanidin_66	Pelargonidin-3-O-arabinoside	Pelargonidin	403.1	271.06	403.10290718	Positive	[M]+	C20H19O9+	1.30752771	1.25408029	1.37236327	0.470970618	0.487092199	0.619302938	0.459198254	0.413675351	0.427920256	1.34696909	1.20808764	1.4039615	0.16719976	0.187856578	0.158600239	-	-	-
Anthocyanidin_59	Pelargonidin-3,5-O-diglucoside	Pelargonidin	595.1	271.1	595.16629528	Positive	[M]+	C27H31O15+	N/A	N/A	N/A	N/A	N/A	N/A	N/A	N/A	N/A	N/A	N/A	N/A	N/A	N/A	N/A	C08725	17334-58-6	ko00942
Anthocyanidin_73	Pelargonidin-3-O-sophoroside-5-O-(malonyl)-glucoside	Pelargonidin	843.22	271.1	843.21952000	Positive	[M]+	C36H43O23+	N/A	N/A	N/A	N/A	N/A	N/A	N/A	N/A	N/A	N/A	N/A	N/A	N/A	N/A	N/A	-	-	-
Anthocyanidin_72	Pelargonidin-3-O-sophoroside	Pelargonidin	595.14	271.1	595.16629528	Positive	[M]+	C27H31O15+	N/A	N/A	N/A	0.0197095846	0.0196071935	0.0213653495	N/A	N/A	N/A	N/A	N/A	N/A	0.0155947011	0.0243689416	0.0161493025	C16305	34365-81-6	ko00942
Anthocyanidin_60	Pelargonidin-3-O-(6''-ferulylsambubioside)-5-O-(malonyl)-glucoside	Pelargonidin	989.26	271.1	989.25629204	Positive	[M]+	C45H49O25+	N/A	N/A	N/A	N/A	N/A	N/A	N/A	N/A	N/A	N/A	N/A	N/A	N/A	N/A	N/A	-	-	-
Anthocyanidin_90	Peonidin-3-O-sophoroside	Peonidin	625.1	301.1	625.17685996	Positive	[M]+	C28H33O16+	N/A	N/A	N/A	N/A	N/A	N/A	N/A	N/A	N/A	N/A	N/A	N/A	N/A	N/A	N/A	-	-	-
Anthocyanidin_75	Peonidin	Peonidin	301.1	245.3	301.07121313	Positive	[M]+	C16H13O6+	N/A	N/A	N/A	N/A	N/A	N/A	N/A	N/A	N/A	N/A	N/A	N/A	N/A	N/A	N/A	C08726	-	-
Anthocyanidin_85	Peonidin-3-O-galactoside	Peonidin	463.3	301.1	463.12403655	Positive	[M]+	C22H23O11+	N/A	N/A	N/A	N/A	N/A	N/A	N/A	N/A	N/A	N/A	N/A	N/A	N/A	N/A	N/A	-	-	-
Anthocyanidin_76	Peonidin-3-(caffeoyl-glucosyl-glucoside)-5-glucoside	Peonidin	949.26	301.1	949.26137743	Positive	[M]+	C43H49O24+	N/A	N/A	N/A	N/A	N/A	N/A	N/A	N/A	N/A	N/A	N/A	N/A	N/A	N/A	N/A	-	-	-
Anthocyanidin_82	Peonidin-3-O-arabinoside	Peonidin	433.2	301.1	433.11347186	Positive	[M]+	C21H21O10+	0.251275438	0.24967845	0.277502994	0.0490863222	0.0565181358	0.0666930091	0.0178524906	0.0155037675	0.01690002	0.158064806	0.148537359	0.159084701	0.00936780644	0.00918098912	0.00839009566	-	27214-74-0	-
Anthocyanidin_86	Peonidin-3-O-glucoside	Peonidin	463.3	301.1	463.12403655	Positive	[M]+	C22H23O11+	0.0115650816	0.00471579788	0.0133170259	0.00432782168	0.00411963526	0.00452810537	0.00499265727	0.00698028056	0.0110328191	0.00858739781	0.00875951131	0.00707835866	0.00903205359	0.00301730959	0.00914938222	C12141	68795-37-9	ko00942
Anthocyanidin_77	Peonidin-3-sophoroside-5-glucoside	Peonidin	787.23	301.1	787.22968338	Positive	[M]+	C34H43O21+	N/A	N/A	N/A	N/A	N/A	N/A	N/A	N/A	N/A	N/A	N/A	N/A	N/A	N/A	N/A	-	79549-69-2	-
Anthocyanidin_78	Peonidin-3,5-O-diglucoside	Peonidin	625.2	301.1	625.17685996	Positive	[M]+	C28H33O16+	N/A	N/A	N/A	N/A	N/A	N/A	N/A	N/A	N/A	N/A	N/A	N/A	N/A	N/A	N/A	-	47851-83-2	-
Anthocyanidin_79	Peonidin-3-O-(6-O-malonyl-beta-D-glucoside)	Peonidin	549.5	301.1	549.12443047	Positive	[M]+	C25H25O14+	N/A	N/A	N/A	N/A	N/A	N/A	N/A	N/A	N/A	N/A	N/A	N/A	N/A	N/A	N/A	-	-	-
Anthocyanidin_81	Peonidin-3-O-5-O-(6-O-coumaroyl)-diglucoside	Peonidin	771.21	301.1	771.21363939	Positive	[M]+	C37H39O18+	N/A	N/A	N/A	N/A	N/A	N/A	N/A	N/A	N/A	N/A	N/A	N/A	N/A	N/A	N/A	-	-	-
Anthocyanidin_80	Peonidin-3-O-(6-O-p-coumaroyl)-glucoside	Peonidin	609.16	301.1	609.16081598	Positive	[M]+	C31H29O13+	N/A	N/A	N/A	N/A	N/A	N/A	N/A	0.0526072144	N/A	0.0314191426	N/A	N/A	N/A	N/A	N/A	-	-	-
Anthocyanidin_83	Peonidin-3-O-caffeoyl-feruloyl-sophoroside-5-glucoside	Peonidin	1125.31	301.1	1125.3087300	Positive	[M]+	C53H57O27+	N/A	N/A	N/A	N/A	N/A	N/A	N/A	N/A	N/A	N/A	N/A	N/A	N/A	N/A	N/A	-	-	-
Anthocyanidin_87	Peonidin-3-O-P-hydroxybenzoylsophoroside-5-glucoside	Peonidin	907.25	301.1	907.25082000	Positive	[M]+	C41H47O23+	N/A	N/A	N/A	N/A	N/A	N/A	N/A	N/A	N/A	N/A	N/A	N/A	N/A	N/A	N/A	-	-	-
Anthocyanidin_89	Peonidin-3-O-sambubioside	Peonidin	595.19	301.1	595.16629528	Positive	[M]+	C27H31O15+	N/A	N/A	N/A	N/A	N/A	N/A	N/A	N/A	N/A	N/A	N/A	N/A	N/A	N/A	N/A	-	-	-
Anthocyanidin_91	Peonidin-3-O-sambubioside-5-O-glucoside	Peonidin	757.23	301.1	757.21911869	Positive	[M]+	C33H41O20+	N/A	N/A	N/A	N/A	N/A	N/A	N/A	N/A	N/A	N/A	N/A	N/A	N/A	N/A	N/A	-	-	-
Anthocyanidin_84	Peonidin-3-O-(6''-ferulylsophoroside)-5-glucoside	Peonidin	963.28	301.1	963.27702749	Positive	[M]+	C44H51O24+	N/A	N/A	N/A	N/A	N/A	N/A	N/A	N/A	N/A	N/A	N/A	N/A	N/A	N/A	N/A	-	-	-
Anthocyanidin_88	Peonidin-3-O-rutinoside	Peonidin	609.5	301.1	609.18194534	Positive	[M]+	C28H33O15+	0.0236939351	0.0237191931	0.027141517	0.0146310841	0.0168789868	0.016344458	0.0352030165	0.032350501	0.0334419956	0.030268993	0.0277766559	0.0289935157	0.0142584283	0.0152405341	0.0148065564	-	-	-
Anthocyanidin_92	Petunidin-3,5-O-diglucoside	Petunidin	641.2	317.1	641.17177458	Positive	[M]+	C28H33O17+	N/A	N/A	N/A	N/A	N/A	N/A	N/A	N/A	N/A	N/A	N/A	N/A	N/A	N/A	N/A	-	-	-
Anthocyanidin_94	Petunidin-3-O-(6-O-p-coumaroyl)-glucoside	Petunidin	625.18	317.1	625.15573059	Positive	[M]+	C31H29O14+	N/A	N/A	N/A	N/A	N/A	N/A	N/A	N/A	N/A	N/A	N/A	N/A	N/A	N/A	N/A	-	-	-
Anthocyanidin_95	Petunidin-3-O-5-O-(6-O-coumaroyl)-diglucoside	Petunidin	787.21	317.1	787.20855401	Positive	[M]+	C37H39O19+	N/A	N/A	N/A	N/A	N/A	N/A	N/A	N/A	N/A	N/A	N/A	N/A	N/A	N/A	N/A	-	51939-66-3	-
Anthocyanidin_97	Petunidin-3-O-galactoside	Petunidin	479.1	317.1	479.11895116	Positive	[M]+	C22H23O12+	N/A	N/A	N/A	N/A	N/A	N/A	N/A	N/A	N/A	N/A	N/A	N/A	N/A	N/A	N/A	-	-	-
Anthocyanidin_99	Petunidin-3-O-rutinoside	Petunidin	625.06	317.1	625.17685996	Positive	[M]+	C28H33O16+	N/A	N/A	N/A	N/A	N/A	N/A	N/A	N/A	N/A	N/A	N/A	N/A	N/A	N/A	N/A	-	39824-84-5	-
Anthocyanidin_93	Petunidin-3-O-(6-O-malonyl-beta-D-glucoside)	Petunidin	565.06	317.1	565.11934509	Positive	[M]+	C25H25O15+	0.0105882732	0.011356401	0.00638778443	0.00444385005	0.00492782168	0.00415057751	N/A	N/A	N/A	0.0112933599	0.011205311	0.00884851064	N/A	N/A	N/A	-	-	-
Anthocyanidin_102	Petunidin-3-O-sambubioside-5-O-glucoside	Petunidin	773.2	317.1	773.21404000	Positive	[M]+	C33H41O21+	N/A	N/A	N/A	N/A	N/A	N/A	N/A	N/A	N/A	N/A	N/A	N/A	N/A	N/A	N/A	-	-	-
Anthocyanidin_101	Petunidin-3-O-sophoroside	Petunidin	641.11	317.1	641.17177458	Positive	[M]+	C28H33O17+	N/A	N/A	N/A	N/A	N/A	N/A	N/A	N/A	N/A	N/A	N/A	N/A	N/A	N/A	N/A	-	-	-
Anthocyanidin_100	Petunidin-3-O-sambubioside	Petunidin	611.15	317.1	611.16120990	Positive	[M]+	C27H31O16+	N/A	N/A	N/A	N/A	N/A	N/A	N/A	N/A	N/A	N/A	N/A	N/A	N/A	N/A	N/A	-	-	-
Anthocyanidin_98	Petunidin-3-O-glucoside	Petunidin	479.1	317.1	479.11895116	Positive	[M]+	C22H23O12+	N/A	N/A	N/A	N/A	N/A	N/A	N/A	N/A	N/A	N/A	N/A	N/A	N/A	N/A	N/A	C12139	6988-81-4	ko00942
Anthocyanidin_96	Petunidin-3-O-arabinoside	Petunidin	449.1	317.06	449.10838648	Positive	[M]+	C21H21O11+	0.646191819	0.603093669	0.687828343	0.248478217	0.240597771	0.274901722	0.17937825	0.142634669	0.131106592	0.557804586	0.567877625	0.54877001	0.156315137	0.138281306	0.132331407	-	749848-37-1	-
Anthocyanidin_105	Procyanidin B1	Procyanidin	579.1	427.1	578.14242626	Positive	[M+H]+	C30H26O12	105.594197	109.313561	116.667864	93.1845998	95.9716312	96.5199595	86.1567771	87.5336673	92.87778	105.021934	94.0012116	100.036879	140.040392	128.648071	138.816859	-	20315-25-7	-
Anthocyanidin_106	Procyanidin B2	Procyanidin	579.1	427.1	578.14242626	Positive	[M+H]+	C30H26O12	109.375579	109.820052	114.432934	105.06849	106.541236	107.020466	75.1321691	83.2563126	81.1318373	105.897109	93.7063813	95.5033435	145.775645	128.683482	135.531487	C17639	29106-49-8	-
Anthocyanidin_108	Procyanidin C1	Procyanidin	867.2	579.1	866.20581436	Positive	[M+H]+	C45H38O18	34.4483175	35.7805073	42.5546906	29.0946302	30.9527862	32.1817629	28.8733876	29.6054108	29.1664997	40.6907278	33.891357	35.6802432	61.3839232	46.7499505	49.4762854	C17624	37064-30-5	-
Anthocyanidin_107	Procyanidin B3	Procyanidin	579.1	427.1	578.14242626	Positive	[M+H]+	C30H26O12	24.5631674	26.8056721	26.8161677	20.0312665	20.5165147	20.7815603	18.3961699	19.5367535	19.7625326	21.2201396	20.3531906	20.8751773	23.9154169	23.0231454	23.4268633	-	23567-23-9	-
Anthocyanidin_104	Procyanidin A2	Procyanidin	577.3	425.1	576.12677620	Positive	[M+H]+	C30H24O12	N/A	N/A	N/A	N/A	N/A	N/A	N/A	N/A	N/A	N/A	N/A	N/A	N/A	N/A	N/A	C10237	41743-41-3	-
Anthocyanidin_103	Procyanidin A1	Procyanidin	577.1	425.1	576.12677620	Positive	[M+H]+	C30H24O12	N/A	N/A	N/A	N/A	N/A	N/A	N/A	N/A	N/A	N/A	N/A	N/A	N/A	N/A	N/A	-	103883-03-0	-
Anthocyanidin_36	Dihydrokaempferol	flavonoid	289.2	243.1	288.06338810	Positive	[M+H]+	C15H12O6	0.166977433	0.169680447	0.18334511	0.154787031	0.196356434	0.149419858	0.187043659	0.16574509	0.124700661	0.170300698	0.183413772	0.128926849	0.0580657868	0.107238773	0.156222599	C00974	480-20-6	ko00941,ko01100,ko01110
Anthocyanidin_37	Dihydromyricetin	flavonoid	321.1	139	320.05321734	Positive	[M+H]+	C15H12O8	15.3858553	14.0848213	15.9349301	16.7048227	16.947234	15.9600203	22.3697162	21.4180361	23.3452214	19.6432702	17.9407916	18.4427761	12.2359128	12.3807715	12.4327621	C02906	27200-12-0	ko00941,ko01110
Anthocyanidin_38	Kaempferol-3-O-rutinoside	flavonoid	595.2	287.1	594.15847025	Positive	[M+H]+	C27H30O15	182.563369	168.990214	146.014172	103.156434	122.516515	111.503141	85.0543759	76.5953908	72.8988179	164.643868	142.547456	141.472138	67.6424715	56.6090999	57.6590275	C21833	17650-84-9	ko00944,ko01110
Anthocyanidin_39	Naringenin	flavonoid	273	153.1	272.06847348	Positive	[M+H]+	C15H12O5	0.106982269	0.0852426603	0.127819561	0.109112462	0.113504154	0.108109625	0.123564001	0.131026453	0.110154478	0.135779262	0.110665388	0.143506991	0.138952809	0.102659149	0.104135313	C00509	480-41-2	ko00941,ko00943,ko01100,ko01110
Anthocyanidin_41	Quercetin-3-O-glucoside	flavonoid	465.1	303.1	464.09547607	Positive	[M+H]+	C21H20O12	1181.50514	1241.43599	1283.66866	799.783181	835.489362	859.87234	515.435602	538.134269	536.543779	1029.55533	971.554927	1012.57751	554.233153	485.632047	501.448784	C05623	21637-25-2	ko00944,ko01100,ko01110
Anthocyanidin_35	Chalcone	flavonoid	209.1	131	208.088815002	Positive	[M+H]+	C15H12O	N/A	N/A	N/A	N/A	N/A	N/A	N/A	N/A	N/A	N/A	N/A	N/A	N/A	N/A	N/A	C01484	94-41-7	-
Anthocyanidin_40	Naringenin-7-O-glucoside	flavonoid	435.1	273.1	434.12129689	Positive	[M+H]+	C21H22O10	2.54420713	3.05076892	2.46133733	2.75505572	3.00881459	2.75809524	3.19579282	3.33118236	2.98046484	2.76618146	2.63249192	2.45677812	3.17680464	3.05845697	3.07907533	C09099	529-55-5	ko00941
Anthocyanidin_42	Rutin	flavonoid	611.2	303.1	610.15338487	Positive	[M+H]+	C27H30O16	642.059238	662.352706	729.974052	617.345491	483.00304	506.707194	379.990077	384.831663	418.651573	626.077767	626.617528	643.925025	320.225955	299.121662	321.271423	C05625	153-18-4	ko00944,ko01100,ko01110
Anthocyanidin_34	Afzelin	flavonoid	433.1	287.1	432.10564683	Positive	[M+H]+	C21H20O10	1.2216623	1.37065109	1.34400599	0.657341439	0.555499493	0.54033232	0.256828736	0.284687375	0.281404528	0.896428714	0.919555735	0.962472138	0.211727654	0.226263106	0.228049024	C16911	482-39-3	ko00944
