# Supplementary material for: Integrated transcriptome and metabolome analysis reveals the anthocyanin biosynthesis mechanisms in blueberry (Vaccinium corymbosum L.) leaves under different light qualities
Source: Front Plant Sci. 2022 Dec 8;13:1073332. doi: 10.3389/fpls.2022.1073332 (PMC9772006; doi:10.3389/fpls.2022.1073332)
Supplement: Supplementary file 1 [file DataSheet_1.zip › Table 3.XLSX]

## Sheet: Sheet1
Material	Sampling Conditioning	Clean Reads	GC (%)	Q30 (%)	N (%)
Leaves	Blue Light	21477185	47.09	94.73	0
	Red Light	23068020	46.93	94.93	0
	Red/Blue Light	26225458	47.36	94.69	0
	White Light	23616440	46.97	94.71	0
