# Supplementary material for: Integrated transcriptome and metabolome analysis reveals the anthocyanin biosynthesis mechanisms in blueberry (Vaccinium corymbosum L.) leaves under different light qualities
Source: Front Plant Sci. 2022 Dec 8;13:1073332. doi: 10.3389/fpls.2022.1073332 (PMC9772006; doi:10.3389/fpls.2022.1073332)
Supplement: Supplementary file 1 [file DataSheet_1.zip › Table 4.XLSX]

## Sheet: Sheet1
Item	Upregulated	Downregulated	Total
B vs W	640	1172	1812
R vs W	250	346	596
RB vs W	1123	2160	3283
B VS R	1971	1457	3428
Total	3984	5135	9119
