# Supplementary material for: Integrated transcriptome and metabolome analysis reveals the anthocyanin biosynthesis mechanisms in blueberry (Vaccinium corymbosum L.) leaves under different light qualities
Source: Front Plant Sci. 2022 Dec 8;13:1073332. doi: 10.3389/fpls.2022.1073332 (PMC9772006; doi:10.3389/fpls.2022.1073332)
Supplement: Supplementary file 1 [file DataSheet_1.zip › Table 5.XLSX]

## Sheet: anthocyanin
	#ID	White	Blue	Red	Red/Blue
C4H	maker-VaccDscaff22-augustus-gene-301.32	10.3345	48.4276	34.7778	14.0066
	maker-VaccDscaff43-augustus-gene-75.21	3.33342	9.01059	7.24277	3.71228
4CL	maker-VaccDscaff46-snap-gene-71.28	1.04526	0.359772	0.606789	0.244569
CHS	maker-VaccDscaff3-augustus-gene-334.17	14.3539	72.955	82.223	19.0931
	maker-VaccDscaff32-augustus-gene-318.21	0.525957	2.34739	4.66396	1.06656
	maker-VaccDscaff25-augustus-gene-174.22	5.24452	36.5972	36.9417	7.66107
CHI	maker-VaccDscaff26-augustus-gene-107.28	15.0495	36.2349	34.2455	19.3939
	maker-VaccDscaff33-augustus-gene-231.26	7.92619	19.3375	17.2815	9.65689
F3'H	maker-VaccDscaff34-augustus-gene-8.24	3.08171	12.1786	4.38087	3.80526
F3'5H	maker-VaccDscaff42-augustus-gene-190.35	20.8396	10.1632	145.796	28.1718
F3H	maker-VaccDscaff32-augustus-gene-323.35	5.31049	6.52032	64.6193	6.57215
	maker-VaccDscaff13-augustus-gene-41.36	14.2194	61.6868	59.8537	17.4439
DFR	augustus_masked-VaccDscaff13-processed-gene-166.8	9.00935	12.3503	2.97914	32.8325
	maker-VaccDscaff30-augustus-gene-208.35	1.84837	8.80403	6.74009	31.116
LDOX	maker-VaccDscaff43-augustus-gene-236.29	0.289161	125.513	1.32126	0.792099
	maker-VaccDscaff22-augustus-gene-131.24	9.3479	49.8274	0.75547	11.1815
LAR	maker-VaccDscaff14-augustus-gene-252.26	9.01796	1.64112	18.0068	9.84703
UFGT	augustus_masked-VaccDscaff39-processed-gene-2.0	0.682337	20.0554	3.90718	0.911234
UGT	maker-VaccDscaff10-augustus-gene-113.29	0.420954	1.10383	0.633255	0.180667
	Vaccinium_corymbosum_newGene_1617	1.0119	3.39988	2.71738	1.39952
	maker-VaccDscaff5-augustus-gene-297.44	0.718456	2.4856	1.90723	0.763776
CAD	maker-VaccDscaff14-augustus-gene-183.19	0.228316	0.632571	0.448437	0.247877
FLS	maker-VaccDscaff6-augustus-gene-163.26	12.558	44.3242	31.9045	13.7358
	maker-VaccDscaff38-augustus-gene-200.23	1.18696	6.6783	5.03588	2.10948
OMT	maker-VaccDscaff13-snap-gene-341.30	1.5972	29.4319	3.24234	29.1102

## Sheet: photosynthesis
ID	White	Blue	Red	Red/Blue		NR_annotation
augustus_masked-VaccDscaff44-processed-gene-132.5	2.74847	9.83313	3.89734	7.30906	CF1	ATP synthase CF1 beta subunit, partial [Gaultheria hookeri]
maker-VaccDscaff12-snap-gene-27.30	6.27128	18.0783	9.15863	12.9251		ATP synthase CF1 epsilon subunit [Vaccinium macrocarpon]
maker-VaccDscaff6-augustus-gene-30.20	67.8352	37.4808	34.0753	42.2002	PsbR	Photosystem II PsbR [Corchorus olitorius]
snap_masked-VaccDscaff4-processed-gene-180.22	43.282	8.58158	69.8375	40.8069	LHCII-1	chlorophyll a-b binding protein 21, chloroplastic-like [Sesamum indicum]
augustus_masked-VaccDscaff15-processed-gene-112.6	129.006	16.8522	76.2163	112.655		chlorophyll a-b binding protein of LHCII type 1 [Hevea brasiliensis]
augustus_masked-VaccDscaff23-processed-gene-152.5	767.679	330.231	679.722	552.385		chlorophyll a-b binding protein of LHCII type 1 [Punica granatum]
augustus_masked-VaccDscaff30-processed-gene-337.2	15.2504	0.779569	7.97258	6.39817		chlorophyll a-b binding protein of LHCII type 1 [Punica granatum]
augustus_masked-VaccDscaff35-processed-gene-90.14	26.5506	6.43178	36.1474	24.5285		chlorophyll a-b binding protein of LHCII type 1-like [Ipomoea triloba]
maker-VaccDscaff13-augustus-gene-68.43	4.45152	0.181361	2.96768	1.73651		chlorophyll a-b binding protein of LHCII type 1 [Punica granatum]
maker-VaccDscaff41-snap-gene-129.35	156.299	62.9615	134.104	110.27		chlorophyll a-b binding protein of LHCII type 1-like [Juglans regia]

## Sheet: photoreceptors
#ID	White	Blue	Red	Red/Blue
augustus_masked-VaccDscaff14-processed-gene-239.2	0.168301	0.100747	0.182539	0.128835	Phytochrome	Protein PHYTOCHROME KINASE SUBSTRATE like [Actinidia chinensis var. chinensis]
maker-VaccDscaff13-augustus-gene-190.34	22.1549	29.2291	22.0381	27.4666		Phytochrome-associated serine/threonine phosphatase [Gossypium arboreum]
maker-VaccDscaff46-augustus-gene-161.27	1.06719	1.8311	1.31568	1.61703		phytochrome A [Vitis riparia]
maker-VaccDscaff16-snap-gene-246.21	0.8377	0.640108	0.704468	0.332459	cyrptochrome	Cryptochrome DASH like [Actinidia chinensis var. chinensis]
maker-VaccDscaff31-augustus-gene-186.12	0.867051	1.11162	0.957356	0.420258		Cryptochrome DASH like [Actinidia chinensis var. chinensis]
maker-VaccDscaff35-augustus-gene-22.28	1.16391	1.33002	0.980795	1.03708		Cryptochrome-2 like [Actinidia chinensis var. chinensis]
maker-VaccDscaff4-augustus-gene-65.46	1.4961	1.65687	1.32832	1.52327		Cryptochrome-2 like [Actinidia chinensis var. chinensis]
maker-VaccDscaff7-augustus-gene-159.12	1.04083	0.794203	1.02407	0.552768		cryptochrome DASH, chloroplastic/mitochondrial isoform X4 [Camellia sinensis]
maker-VaccDscaff9-snap-gene-40.39	6.07301	7.30558	5.921	6.88356		Cryptochrome-2 like [Actinidia chinensis var. chinensis]
maker-VaccDscaff14-snap-gene-165.36	2.09161	2.38391	2.26732	2.45175	LOV/F-box	putative LOV domain-containing protein [Rhododendron scopulorum]
maker-VaccDscaff15-snap-gene-296.32	3.84103	9.38764	4.93531	9.03021		putative LOV domain-containing protein [Rhododendron tomentosum]
maker-VaccDscaff2-snap-gene-272.38	5.66867	4.68895	5.75796	6.31881		putative LOV domain-containing protein [Rhododendron scopulorum]
maker-VaccDscaff28-augustus-gene-175.21	6.36991	4.45859	6.99341	4.90702		putative LOV domain-containing protein [Rhododendron tomentosum]
maker-VaccDscaff3-snap-gene-165.26	39.3826	33.4302	38.1723	36.1951		putative LOV domain-containing protein [Rhododendron scopulorum]
maker-VaccDscaff360-snap-gene-0.41	0	0	0	0		putative LOV domain-containing protein [Rhododendron scopulorum]
maker-VaccDscaff94-snap-gene-4.27	5.57462	4.35399	5.36118	5.55583		putative LOV domain-containing protein [Rhododendron scopulorum]
maker-VaccDscaff98-augustus-gene-3.37	9.07605	7.59174	8.29279	8.13897		putative LOV domain-containing protein [Cavendishia cuatrecasasii]
augustus_masked-VaccDscaff360-processed-gene-0.1	0	0	0	0		putative LOV domain-containing protein [Rhododendron scopulorum]
maker-VaccDscaff30-snap-gene-319.20	2.80616	3.96919	3.41026	3.88231	UVR8	ultraviolet-B receptor UVR8 [Camellia sinensis]
maker-VaccDscaff37-augustus-gene-169.17	1.53147	1.54097	1.69252	1.92188		Ultraviolet-B receptor like [Actinidia chinensis var. chinensis]
maker-VaccDscaff38-snap-gene-133.16	1.38329	2.0145	1.77849	2.11645		ultraviolet-B receptor UVR8 isoform X1 [Camellia sinensis]
maker-VaccDscaff39-augustus-gene-145.20	0.823867	0.715042	1.13215	0.458278		Ultraviolet-B receptor like [Actinidia chinensis var. chinensis]
maker-VaccDscaff39-snap-gene-139.19	1.74559	1.84607	1.59885	1.35221		ultraviolet-B receptor UVR8 isoform X1 [Camellia sinensis]
maker-VaccDscaff6-snap-gene-290.37	2.73299	2.89634	2.71515	2.7077		ultraviolet-B receptor UVR8 isoform X1 [Camellia sinensis]
snap_masked-VaccDscaff18-processed-gene-300.22	2.84618	3.20688	2.34481	3.3671		ultraviolet-B receptor UVR8-like, partial [Camellia sinensis]
maker-VaccDscaff16-snap-gene-36.35	1.49814	1.16427	1.51354	0.922289	protein kinesin light chain	protein KINESIN LIGHT CHAIN-RELATED 2-like [Camellia sinensis]
maker-VaccDscaff16-snap-gene-36.36	1.87896	1.34267	1.80156	1.8065		protein KINESIN LIGHT CHAIN-RELATED 2-like [Camellia sinensis]
maker-VaccDscaff18-snap-gene-361.30	3.7748	2.44396	3.45991	2.93201		protein KINESIN LIGHT CHAIN-RELATED 2-like [Camellia sinensis]
