# Supplementary material for: Integrated transcriptome and metabolome analysis reveals the anthocyanin biosynthesis mechanisms in blueberry (Vaccinium corymbosum L.) leaves under different light qualities
Source: Front Plant Sci. 2022 Dec 8;13:1073332. doi: 10.3389/fpls.2022.1073332 (PMC9772006; doi:10.3389/fpls.2022.1073332)
Supplement: Supplementary file 1 [file DataSheet_1.zip › Table 6.XLSX]

## Sheet: Identification of TFs
TF	Red VS White	Blue VS White	Red/Blue VS White
AP2/ERF-ERF	6	28	59
AUX/IAA	2	4	5
B3	0	2	5
bHLH	0	2	13
bZIP	4	6	13
C2H2	3	0	5
GARP-G2-like	3	6	4
GeBP	1	1	0
HB-HD-ZIP	2	5	7
HSF	0	1	2
LOB	0	2	3
MADS-MIKC	0	2	1
MYB	2	21	45
NAC	11	10	21
PLATZ	1	0	1
RWP-RK	1	1	4
SNF2	2	0	0
TCP	1	0	7
Tify	1	0	9
WRKY	5	0	16

## Sheet: expression level of TFs
	#ID	White	Blue	Red	Red/Blue
AP2	augustus_masked-VaccDscaff19-processed-gene-21.3	1.89028	0.877812	0.5179	0.127406
	augustus_masked-VaccDscaff22-processed-gene-48.9	3.73736	1.16111	9.89975	2.14777
	augustus_masked-VaccDscaff8-processed-gene-206.5	0.651987	0.0681527	0.171132	0.126092
	maker-VaccDscaff33-snap-gene-267.38	64.3167	57.9319	28.2484	58.6994
	snap_masked-VaccDscaff21-processed-gene-70.10	99.3931	74.6403	34.3641	82.2646
	snap_masked-VaccDscaff26-processed-gene-69.10	63.3639	62.201	22.947	58.5957
BZIP	augustus_masked-VaccDscaff31-processed-gene-337.9	5.10199	0.776849	0.892483	1.14045
	maker-VaccDscaff169-augustus-gene-0.20	16.682	3.74466	2.635	4.80826
	maker-VaccDscaff18-augustus-gene-2.21	20.0503	4.81959	3.68713	5.56767
	maker-VaccDscaff41-augustus-gene-47.25	5.13513	2.2705	3.73757	2.36562
	maker-VaccDscaff7-snap-gene-24.27	7.5453	1.09346	1.0281	1.51124
	maker-VaccDscaff982-snap-gene-0.6	4.55132	1.89061	3.48367	1.2841
BHLH	maker-VaccDscaff108-augustus-gene-1.26	87.5651	50.8834	91.1821	28.7952
	maker-VaccDscaff22-augustus-gene-342.30	1.5871	2.2234	1.80619	3.68678
	maker-VaccDscaff27-snap-gene-278.27	7.73245	3.31621	10.4901	2.67947
	maker-VaccDscaff43-snap-gene-30.40	1.67467	1.95574	1.07868	3.79865
	maker-VaccDscaff47-augustus-gene-151.19	6.30179	10.8277	8.16101	13.8642
	maker-VaccDscaff47-augustus-gene-169.33	0.746026	1.48763	0.891751	1.8733
	maker-VaccDscaff50-augustus-gene-11.22	10.8126	5.76019	14.1165	4.77154
MYB	maker-VaccDscaff11-augustus-gene-44.24	1.08385	0.33564	1.40514	0.998894
	maker-VaccDscaff17-augustus-gene-277.14	3.52614	1.23047	5.18549	1.03982
	maker-VaccDscaff17-augustus-gene-286.24	3.48072	1.48629	6.71965	2.19663
	maker-VaccDscaff2-augustus-gene-342.21	1.15887	0.259131	1.26582	0.43416
	maker-VaccDscaff2-augustus-gene-345.19	1.42406	0.395174	1.86879	0.559592
	maker-VaccDscaff22-augustus-gene-3.22	27.6104	10.8979	25.0886	13.9126
	maker-VaccDscaff23-augustus-gene-197.19	1.62971	0.393347	2.07388	0.735171
NAC	maker-VaccDscaff13-augustus-gene-314.23	2.43805	5.36534	1.67086	3.65486
	maker-VaccDscaff13-augustus-gene-80.13	0.40681	1.91055	0.516866	1.0618
	maker-VaccDscaff1386-augustus-gene-0.5	0.813163	0.176074	0.898238	0.489368
	maker-VaccDscaff14-augustus-gene-52.21	0.866036	1.97109	2.01208	1.08297
	maker-VaccDscaff20-augustus-gene-375.23	1.97865	0.630697	2.28102	0.55183
	maker-VaccDscaff30-augustus-gene-305.45	2.37344	5.3102	2.01813	5.19675
	maker-VaccDscaff30-augustus-gene-326.25	0.542158	3.28022	1.27615	1.74337
	maker-VaccDscaff32-augustus-gene-285.31	0.652315	2.09827	1.7002	1.14969
	maker-VaccDscaff32-augustus-gene-315.38	2.68617	6.25595	2.5439	5.66661
	snap_masked-VaccDscaff49-processed-gene-5.14	3.39585	1.21045	4.0298	1.23797
WRKY	maker-VaccDscaff22-augustus-gene-15.21	21.8642	22.4955	10.8654	17.5084
	maker-VaccDscaff34-augustus-gene-288.34	4.95901	2.16595	2.24764	2.48362
	maker-VaccDscaff6-augustus-gene-39.30	2.74405	1.8116	0.735047	0.757801
	maker-VaccDscaff80-augustus-gene-6.54	1.86952	1.378	0.55327	0.555553
	maker-VaccDscaff93-augustus-gene-0.19	3.64141	2.3691	0.99889	0.80103
AUX/IAA	maker-VaccDscaff17-augustus-gene-358.28	10.775	4.75559	7.07851	3.18703
	maker-VaccDscaff1740-snap-gene-0.4	10.2636	4.62226	7.70016	3.92264
	maker-VaccDscaff36-augustus-gene-16.42	1.96962	0.817747	1.668	1.1349
	maker-VaccDscaff43-snap-gene-45.43	1.36687	0.266698	0.885303	0.470051
