# Supplementary material for: Integrated transcriptome and metabolome analysis reveals the anthocyanin biosynthesis mechanisms in blueberry (Vaccinium corymbosum L.) leaves under different light qualities
Source: Front Plant Sci. 2022 Dec 8;13:1073332. doi: 10.3389/fpls.2022.1073332 (PMC9772006; doi:10.3389/fpls.2022.1073332)
Supplement: Supplementary file 1 [file DataSheet_1.zip › Table 7.XLSX]

## Sheet: Sheet1
Comparisons	Differentially accumulated metabolites (no.)	Upaccumulated metabolites (no.)	Downaccumulated metabolites (no.)
Blue_VS_White	43	25	3
Red_VS_White	41	7	4
Red/Blue_VS_White	44	24	3
Blue_VS_Red	42	22	1
