# Supplementary material for: Integrated transcriptome and metabolome analysis reveals the anthocyanin biosynthesis mechanisms in blueberry (Vaccinium corymbosum L.) leaves under different light qualities
Source: Front Plant Sci. 2022 Dec 8;13:1073332. doi: 10.3389/fpls.2022.1073332 (PMC9772006; doi:10.3389/fpls.2022.1073332)
Supplement: Supplementary file 1 [file DataSheet_1.zip › Table 8.XLSX]

## Sheet: blue vs white
DAMs	DEGs	CC	CCP	relation
Cyanidin-3-(6-O-p-caffeoyl)-glucoside	F3′H	0.88724	0.0183553	positive
Cyanidin-3-(6-O-p-caffeoyl)-glucoside	CHS	0.894222	0.0161918	positive
Cyanidin-3-(6-O-p-caffeoyl)-glucoside	C4H	0.899159	0.0147405	positive
Cyanidin-3-(6-O-p-caffeoyl)-glucoside	DFR	0.890383	0.0173653	positive
Cyanidin-3-O-(6-O-p-coumaroyl)-glucoside	CHS	-0.820808	0.045288	negtive
Cyanidin-3-O-(6-O-p-coumaroyl)-glucoside	C4H	0.982183	0.000473319	positive
Cyanidin-3-O-(6-O-p-coumaroyl)-glucoside	F3H	0.972876	0.00109358	positive
Cyanidin-3-O-(6-O-p-coumaroyl)-glucoside	FLS	-0.938337	0.00558632	negtive
Cyanidin-3-O-arabinoside	Anthocyanin biosynthesis	0.861883	0.0272971	positive
Cyanidin-3-O-arabinoside	Isoflavonoid biosynthesis	-0.943269	0.00473625	negtive
Cyanidin-3-O-arabinoside	FLS	0.848791	0.0325674	positive
Cyanidin-3-O-arabinoside	Photosynthesis	0.973635	0.00103347	positive
Cyanidin-3-O-arabinoside	C4H	0.86678	0.0254393	positive
Cyanidin-3-O-glucoside	Flavone and flavonol biosynthesis	0.8484	0.0327317	positive
Cyanidin-3-O-glucoside	Phenylalanine metabolism	-0.898852	0.014829	negtive
Cyanidin-3-O-glucoside	UGT	0.915185	0.0104853	positive
Cyanidin-3-O-glucoside	F3′H	0.895998	0.0156623	positive
Cyanidin-3-O-glucoside	Photosynthesis	-0.99237	8.71e-05	negtive
Cyanidin-3-O-glucoside	FLS	0.917975	0.00981623	positive
Cyanidin-3-O-glucoside	LDOX	-0.952534	0.00332599	negtive
Cyanidin-3-O-rutinoside	UGT	0.973071	0.00107801	positive
Cyanidin-3-O-rutinoside	CHS	-0.947586	0.00404883	negtive
Cyanidin-3-O-rutinoside	C4H	0.984837	0.000343132	positive
Cyanidin-3-O-rutinoside	Photoreceptors	0.922214	0.00884067	positive
Cyanidin-3-O-rutinoside	anthocyanin 5-aromatic acyltransferase	0.833401	0.0393207	positive
Cyanidin-3-O-xyloside	Phenylalanine metabolism	0.920799	0.00916073	positive
Cyanidin-3-O-xyloside	DFR	0.814209	0.0485706	positive
Delphinidin-3-O-arabinoside	OMT	0.938567	0.00554517	positive
Delphinidin-3-O-arabinoside	CHS	-0.983878	0.000387788	negtive
Delphinidin-3-O-glucoside	C4H	0.97518	0.000916388	positive
Delphinidin-3-O-glucoside	LDOX	0.942155	0.00492228	positive
Delphinidin-3-O-glucoside	Photoreceptors	0.899113	0.0147538	positive
Afzelin	Phenylalanine metabolism	0.959873	0.00238293	positive
Afzelin	Isoflavonoid biosynthesis	0.881367	0.0202758	positive
Afzelin	FLS	-0.938159	0.00561818	negtive
Kaempferol-3-O-rutinoside	LAR	0.982485	0.000457467	positive
Kaempferol-3-O-rutinoside	Photosynthesis	-0.952766	0.000945209	negtive
Quercetin-3-O-glucoside	FLS	0.986448	0.000274253	positive
Quercetin-3-O-glucoside	LDOX	-0.913263	0.0109587	negtive
Quercetin-3-O-glucoside	Photosynthesis	-0.987097	0.00329394	negtive
Malvidin-3-O-(6-O-p-coumaroyl)-glucoside	anthocyanin 5-aromatic acyltransferase	0.982458	0.000458871	positive
Malvidin-3-O-(6-O-p-coumaroyl)-glucoside	Flavone and flavonol biosynthesis	0.9532	0.00323415	positive
Malvidin-3-O-(6-O-p-coumaroyl)-glucoside	F3′H	-0.932774	0.006627	negtive
Malvidin-3-O-(6-O-p-coumaroyl)-glucoside	CHS	0.930806	0.00701598	positive
Malvidin-3-O-(6-O-p-coumaroyl)-glucoside	LAR	0.902248	0.0138661	positive
Pelargonidin-3-O-(6-O-malonyl-beta-D-glucoside)	Phenylalanine metabolism	0.958572	0.00253885	positive
Pelargonidin-3-O-(6-O-malonyl-beta-D-glucoside)	Isoflavonoid biosynthesis	0.955511	0.00292492	positive
Pelargonidin-3-O-(6-O-malonyl-beta-D-glucoside)	UGT	-0.981291	0.000521749	negtive
Pelargonidin-3-O-(6-O-malonyl-beta-D-glucoside)	LAR	0.971423	0.00121334	positive
Pelargonidin-3-O-sophoroside	OMT	0.920514	0.00922594	positive
Pelargonidin-3-O-sophoroside	C4H	-0.83437	0.038878	negtive
Petunidin-3-O-(6-O-malonyl-beta-D-glucoside)	Flavone and flavonol biosynthesis	0.981346	0.000518692	positive
Petunidin-3-O-(6-O-malonyl-beta-D-glucoside)	UGT	0.917155	0.0100105	positive
Petunidin-3-O-(6-O-malonyl-beta-D-glucoside)	FLS	-0.906758	0.0126358	negtive
Malvidin-3-O-arabinoside	LDOX	0.89065	0.0172823	positive
Malvidin-3-O-arabinoside	F3′H	-0.980649	0.000558042	negtive
Malvidin-3-O-arabinoside	DFR	0.885552	0.0188979	positive

## Sheet: red vs white
DAMs	DEGs	CC	CCP	relation
Cy-galactoside	Photosynthesis	-0.947777	0.00429932	negative
Cy-galactoside	Flavonoid biosynthesis	0.86991	0.0242843	positive
Cy-galactoside	F3′H	0.881504	0.0202301	positive
Cy-rutinoside	Isoflavonoid biosynthesis	0.827289	0.0421676	positive
Cy-rutinoside	UGT	0.85114	0.0315898	positive
Cy-rutinoside	FLS	0.881495	0.020233	positive
Cy-rutinoside	LDOX	0.888228	0.0180414	positive
Cy-rutinoside	LAR	0.897605	0.0151904	positive
Cy-rutinoside	F3′H	0.977773	0.0040196	positive
Dp-arabinoside	F3H	0.967868	0.00153213	positive
Dp-arabinoside	LDOX	0.956152	0.0362822	positive
Dp-glucoside	LAR	-0.972972	0.00108593	negative
Dp-glucoside	Isoflavonoid biosynthesis	0.81464	0.00284183	positive
Dp-glucoside	OMT	0.834373	0.0388765	positive
Mv-6-O-p-coumaroyl-glucoside	DFR	-0.972146	0.00115297	negative
Mv-6-O-p-coumaroyl-glucoside	Photosynthesis	-0.931062	0.00696483	negative
Mv-diglucoside	Flavone and flavonol biosynthesis	0.984813	0.000344204	positive
Mv-diglucoside	Photosynthesis	-0.97682	0.00165014	negative
Mv-diglucoside	F3′H	-0.931953	0.00678804	negative
Pg-arabinoside	Flavonoid biosynthesis	-0.996003	2.39e-05	negative
Pg-arabinoside	Photosynthesis	-0.991084	0.000747291	negative
Pg-arabinoside	F3′H	0.967717	0.00154647	positive
Pg-arabinoside	F3′5H	0.991084	0.000118901	positive
Pg-sophoroside	C4H	0.97033	0.00130739	positive
Pn-rutinoside	DFR	0.984765	0.000346393	positive
Pn-rutinoside	Photosynthesis	-0.984765	0.00331952	negative
Pn-rutinoside	DFR	0.942636	0.00484149	positive
Pn-rutinoside	F3H	0.954156	0.000963599	positive

## Sheet: redblue vs white
DAMs	DEGs	CC	CCP	relation
Afzelin	Photosynthesis	-0.894331	0.016159	negative
Afzelin	Isoflavonoid biosynthesis	0.912003	0.0112746	positive
Afzelin	Anthocyanin biosynthesis	0.921337	0.00903833	positive
Afzelin	Photoreceptors	0.949446	0.00376889	positive
Afzelin	LDOX	0.964511	0.00186684	positive
Cyanidin-3-(6-O-p-caffeoyl)-glucoside	C4H	0.931111	0.00695518	positive
Cyanidin-3-(6-O-p-caffeoyl)-glucoside	DFR	0.959001	0.00248695	positive
Cyanidin-3-(6-O-p-caffeoyl)-glucoside	F3H	0.993226	6.86729e-05	positive
Cyanidin-3-O-rutinoside	C4H	-0.919173	0.00953547	negative
Cyanidin-3-O-rutinoside	F3′H	-0.811479	0.0499602	negative
Cyanidin-3-O-rutinoside	CHS	0.962655	0.00206598	positive
Delphinidin-3-O-(6-O-acetyl)-glucoside	Photosynthesis	-0.820431	0.0105312	negative
Delphinidin-3-O-(6-O-acetyl)-glucoside	DFR	0.886927	0.0184554	positive
Delphinidin-3-O-(6-O-acetyl)-glucoside	LDOX	0.898102	0.0150458	positive
Delphinidin-3-O-(6-O-acetyl)-glucoside	UGT	0.904026	0.0133745	positive
Delphinidin-3-O-(6-O-acetyl)-glucoside	LAR	0.908412	0.0121984	positive
Delphinidin-3-O-arabinoside	Phenylalanine metabolism	-0.93607	0.00599989	negative
Delphinidin-3-O-arabinoside	LDOX	0.851121	0.0315973	positive
Delphinidin-3-O-arabinoside	Anthocyanin biosynthesis	0.85464	0.0454725	positive
Delphinidin-3-O-arabinoside	LAR	0.954501	0.00305818	positive
Delphinidin-3-O-arabinoside	DFR	0.965657	0.00174892	positive
Delphinidin-3-O-arabinoside	Isoflavonoid biosynthesis	0.967993	0.00152031	positive
Delphinidin-3-O-galactoside	anthocyanin 5-aromatic acyltransferase	-0.968908	0.00143502	negative
Delphinidin-3-O-galactoside	FLS	0.953402	7.26695e-05	positive
Delphinidin-3-O-galactoside	CHS	0.962738	0.00205681	positive
Delphinidin-3-O-galactoside	Flavone and flavonol biosynthesis	0.969677	0.00136528	positive
Delphinidin-3-O-glucoside	Isoflavonoid biosynthesis	-0.993032	0.0032558	negative
Delphinidin-3-O-glucoside	CHS	0.91339	0.0109271	positive
Delphinidin-3-O-glucoside	UGT	0.913854	0.010812	positive
Delphinidin-3-O-glucoside	Photosynthesis	0.949471	0.00376529	positive
Delphinidin-3-O-glucoside	Photoreceptors	0.979014	0.000656009	positive
Delphinidin-3-O-rutinoside-5-O-glucoside	UGT	-0.993419	6.48173e-05	negative
Delphinidin-3-O-rutinoside-5-O-glucoside	Flavone and flavonol biosynthesis	0.945003	0.00445376	positive
Delphinidin-3-O-rutinoside-5-O-glucoside	CHS	0.961211	0.0022277	positive
Delphinidin-3-O-rutinoside-5-O-glucoside	OMT	0.987283	0.00024156	positive
Delphinidin-3-O-sophoroside	F3H	-0.896355	0.0155566	negative
Delphinidin-3-O-sophoroside	LAR	0.976955	0.000790456	positive
Kaempferol-3-O-rutinoside	F3H	0.839358	0.0366361	positive
Kaempferol-3-O-rutinoside	F3′H	0.888334	0.0180076	positive
Malvidin-3,5-O-diglucoside	F3H	0.86039	0.0278758	positive
Malvidin-3,5-O-diglucoside	C4H	0.900029	0.0144919	positive
Malvidin-3-O-(6-O-p-coumaroyl)-glucoside	LDOX	0.939094	0.00545136	positive
Malvidin-3-O-galactoside	CHS	0.87856	0.0212261	positive
Malvidin-3-O-galactoside	Photoreceptors	0.902081	0.0139127	positive
Malvidin-3-O-galactoside	LAR	0.91885	0.00961074	positive
Pelargonidin-3-O-arabinoside	Phenylalanine metabolism	-0.898964	0.00243741	negative
Pelargonidin-3-O-arabinoside	Anthocyanin biosynthesis	0.95798	0.0147966	positive
Peonidin-3-O-(6-O-p-coumaroyl)-glucoside	DFR	0.977247	0.000770639	positive
Peonidin-3-O-(6-O-p-coumaroyl)-glucoside	F3H	0.97744	0.000757662	positive
Peonidin-3-O-arabinoside	C4H	0.813055	0.049156	positive
Peonidin-3-O-arabinoside	Flavone and flavonol biosynthesis	0.962844	0.00204518	positive
Peonidin-3-O-arabinoside	F3′H	0.994541	4.46237e-05	positive
Petunidin-3-O-arabinoside	F3H	-0.83666	0.0378409	negative
Petunidin-3-O-arabinoside	LDOX	0.98845	0.000199321	positive
Petunidin-3-O-arabinoside	LAR	0.990677	0.000129964	positive
Rutin	LAR	0.94649	0.00421843	positive

## Sheet: blue vs red
DAMs	DEGs	CC	CCP	relation
Cyanidin-3-O-(6-O-malonyl-beta-D-glucoside)	CHS	0.966424	0.00167205	positive
Cyanidin-3-O-(6-O-malonyl-beta-D-glucoside)	C4H	0.878523	0.0212388	positive
Cyanidin-3-O-(6-O-malonyl-beta-D-glucoside)	F3′H	0.841597	0.0356499	positive
Cyanidin-3-O-(6-O-malonyl-beta-D-glucoside)	LDOX	0.827507	0.0420648	positive
Cyanidin-3-O-xyloside	F3H	0.936542	0.00591258	positive
Cyanidin-3-O-xyloside	Phenylalanine metabolism	0.917832	0.00984996	positive
Cyanidin-3-O-xyloside	Isoflavonoid biosynthesis	0.878571	0.0212222	positive
Cyanidin-3-O-xyloside	Photosynthesis	-0.890064	0.0174645	negtive
Cyanidin-3-O-xyloside	OMT	-0.989922	0.000151834	negtive
Delphinidin-3-O-(6-O-acetyl)-glucoside	C4H	0.963501	0.00197399	positive
Delphinidin-3-O-(6-O-acetyl)-glucoside	anthocyanin 5-aromatic acyltransferase	-0.942026	0.00494402	negtive
Dihydrokaempferol	FLS	0.993076	7.18e-05	positive
Dihydromyricetin	Photoreceptors	0.984602	0.000353826	positive
Dihydromyricetin	UGT	-0.895697	0.0157514	negtive
Dihydromyricetin	CHS	-0.960301	0.00233272	negtive
Malvidin-3-O-arabinoside	LDOX	0.978165	0.000709924	positive
Malvidin-3-O-arabinoside	LAR	0.935808	0.00604871	positive
Naringenin	DFR	0.959741	0.00239858	positive
Naringenin	LDOX	-0.942661	0.00483735	negtive
Pelargonidin	Phenylalanine metabolism	-0.856591	0.0293747	negtive
Pelargonidin-3-O-(6-O-malonyl-beta-D-glucoside)	OMT	0.988537	0.000196331	positive
Pelargonidin-3-O-(6-O-malonyl-beta-D-glucoside)	CHS	0.933283	0.00652829	positive
Pelargonidin-3-O-(6-O-malonyl-beta-D-glucoside)	F3H	-0.919592	0.0094382	negtive
Pelargonidin-3-O-glucoside	Isoflavonoid biosynthesis	0.907417	0.0124607	positive
Pelargonidin-3-O-glucoside	DFR	0.904506	0.0132431	positive
Pelargonidin-3-O-glucoside	C4H	-0.978865	0.000665336	negtive
Peonidin-3-O-glucoside	F3′H	0.98298	0.000432058	positive
Peonidin-3-O-glucoside	LAR	0.956438	0.00280516	positive
Peonidin-3-O-glucoside	CHS	-0.891394	0.0170524	negtive
Peonidin-3-O-rutinoside	LDOX	0.974063	0.00100037	positive
Peonidin-3-O-rutinoside	F3H	0.969197	0.0014086	positive
Peonidin-3-O-rutinoside	Photosynthesis	-0.984985	0.000336483	negtive
Procyanidin B1	Phenylalanine metabolism	0.973253	0.00106354	positive
Procyanidin B1	LAR	0.92836	0.00751451	positive
Procyanidin B1	LDOX	0.927039	0.00779083	positive
Procyanidin B1	UGT	0.924579	0.00831804	positive
Procyanidin B1	CHS	0.838213	0.037145	positive
Procyanidin B1	Anthocyanin biosynthesis	-0.938349	0.00558418	negtive
Procyanidin B2	C4H	0.955573	0.00291681	positive
Procyanidin B2	FLS	0.903879	0.0134148	positive
Procyanidin B2	UGT	-0.979284	0.000639314	negtive
Procyanidin B2	anthocyanin 5-aromatic acyltransferase	-0.988924	0.00018334	negtive
Procyanidin B3	DFR	0.965411	0.00177386	positive
Procyanidin B3	Photoreceptors	-0.930459	0.0137962	negtive
Procyanidin C1	F3H	0.983956	0.00038404	positive
Procyanidin C1	UGT	0.92457	0.00708581	positive
Procyanidin C1	OMT	-0.991908	9.8e-05	negtive
Rutin	F3′H	0.953474	0.00319662	positive
Rutin	CHS	0.946713	0.00418358	positive
Rutin	Anthocyanin biosynthesis	0.946569	0.0042061	positive
Rutin	Phenylalanine metabolism	0.902721	0.0137345	positive
Rutin	C4H	-0.984899	0.00034032	negtive
